# Supplementary material for: A Cross-Sectional Study on Hypertension Medication Adherence in a High-Burden Region in Namibia: Exploring Hypertension Interventions and Validation of the Namibia Hill-Bone Compliance Scale
Source: Int J Environ Res Public Health. 2022 Apr 6;19(7):4416. doi: 10.3390/ijerph19074416 (PMC8998252; doi:10.3390/ijerph19074416)
Supplement: Supplementary file 1 [file ijerph-19-04416-s001.zip]

Archive with 1 entries (1 files):
- ijerph-1624479-supplementary.pdf
